# Supplementary material for: Simple pH-Triggered Control over Hydrogel Formation by Acetyl Valine
Source: Molecules. 2025 Aug 11;30(16):3345. doi: 10.3390/molecules30163345 (PMC12388472; doi:10.3390/molecules30163345)
Supplement: Supplementary file 1 [file molecules-30-03345-s001.zip]

Archive with 1 entries (1 files):
- molecules-3776012-supplementary.pdf
